# Supplementary material for: E6/E7 Sequence Diversity of High-Risk Human Papillomaviruses in Two Geographically Isolated Populations of French Guiana
Source: Microorganisms. 2020 Nov 23;8(11):1842. doi: 10.3390/microorganisms8111842 (PMC7700404; doi:10.3390/microorganisms8111842)
Supplement: Supplementary file 1 [file microorganisms-08-01842-s001.zip]

Archive with 8 entries (8 files):
- supplementary files/Supplementary_Table_1.xlsx
- supplementary files/Supplementary_Table_2.xlsx
- supplementary files/Supplementary_Table_3.xlsx
- supplementary files/Supplementary_Table_4.xlsx
- supplementary files/Supplementary_Table_5.xlsx
- supplementary files/Supplementary_Table_6.xlsx
- supplementary files/Supplementary_Table_7.xlsx
- supplementary files/Supplementary_Table_8.xlsx
