# Supplementary material for: E6/E7 Sequence Diversity of High-Risk Human Papillomaviruses in Two Geographically Isolated Populations of French Guiana
Source: Microorganisms. 2020 Nov 23;8(11):1842. doi: 10.3390/microorganisms8111842 (PMC7700404; doi:10.3390/microorganisms8111842)
Supplement: Supplementary file 1 [file microorganisms-08-01842-s001.zip › supplementary files/Supplementary_Table_1.xlsx]

## Sheet: Table_1
Supplementary Table 1. Oligonucleotide primers used for E6-E7 PCR amplifications
Oligonucleotide	Sequences (5' -> 3' sequence)a	Orientationb	T°ac	Sized	Targete
E6-7 F 16-35-45-58	AAGGGHGTAACCGAAAWCG	+	50	900	hpv16, hpv58
E6-7 R 16-35-45-58	CCAKCCAKTACABCCCG	-			hpv16, hpv58
E6-7 F 18-39-70	AGGGAGKMACCGAAAACG	+	50	1000	hpv18
E6-7 R 18-39-70	GCATTTTCRTCCTCRTCMTC	-			hpv18
E6-7 F 31	CGAAAKTGGTGAACCGAAAA	+	53	900	hpv31
E6-7 R 31	ACCAACCATTRCATCCCG	-			hpv31
E6-7 F 33-52	TAGGGTGTAACCGAAARCG	+	47	900	hpv52
E6-7 R 33-52	GCCTYTACYTCAARCCARCC	-			hpv52
E6-7 F 68	TGTATATAAAGCTGAACACAGCAG	+	56	1000	hpv68
E6-7 R 68	CATCCTCTGAGACTGTGTYACCTGT	-			hpv68
a Positions of degeneray follow the International Unit Base codes
b +, sense; -, antisense
c annealing temperature
d approximate size of the PCR products
e HPV genotype targeted
