# Supplementary material for: E6/E7 Sequence Diversity of High-Risk Human Papillomaviruses in Two Geographically Isolated Populations of French Guiana
Source: Microorganisms. 2020 Nov 23;8(11):1842. doi: 10.3390/microorganisms8111842 (PMC7700404; doi:10.3390/microorganisms8111842)
Supplement: Supplementary file 1 [file microorganisms-08-01842-s001.zip › supplementary files/Supplementary_Table_2.xlsx]

## Sheet: Sheet1
Supplementary Table 2. List of isolates used as a reference library for phylogenetic analyses representative of each HPV type, lineage and sub-lineage with their isolate name, accession number and geographical origin.
HPV Type	Lineage	Sub-lineage	Isolate ID	Genbank accession number	Geographical origin
HPV16	A	A1	Ref	K02718	NAa
		A2	W0122	AF536179	Germany
		A3	AS411	HQ644236	Taiwan
		A4	W0724	AF534061	USA
	B	B1	W0236	AF536180	USA
		B2	Z109	HQ644298	Zambia
	C		R460	AF472509	USA
	D	D1	Qv00512	HQ644257	Costa Rica
		D2	Qv15321	AY686579	Costa Rica
		D3	Qv00995	AF402678	Costa Rica
HPV18	A	A1	Ref	AY262282	NA
		A2	Qv16306	EF202146	Costa Rica
		A3	Qv15586	EF202147	Costa Rica
		A4	Qv02876	EF202151	Costa Rica
		A5	CU11	GQ180787	Thailand
	B	B1	Qv04924	EF202155	Costa Rica
		B2	BF172	KC470225	Burkina Faso
		B3	Qv17199	EF202152	Costa Rica
	C	C1	Qv39775	KC470229	Costa Rica
HPV31	A	A1	Ref	J04353	NA
		A2	IN221709	HQ537675	Thailand
	B	B1	Qv03876	HQ537676	Costa Rica
		B2	Qv17700	HQ537680	Costa Rica
	C	C1	Qv03136	HQ537682	Costa Rica
		C2	Qv14043	HQ537684	Costa Rica
		C3	Qv00693	HQ537685	Costa Rica
HPV52	A	A1	Ref	X74481	NA
		A2	Qv15145	HQ537739	Costa Rica
	B	B1	Qv03594	HQ537740	Costa Rica
		B2	IN181391	HQ537742	Thailand
	C	C1	Qv05867	HQ537744	Costa Rica
		C2	Qv00615	HQ537746	Costa Rica
	D		Qv02575	HQ537748	Costa Rica
HPV58	A	A1	Ref	D90400	NA
		A2	Qv15606	HQ537752	Costa Rica
		A3	Qv00961	HQ537758	Costa Rica
	B	B1	BF134	HQ537762	Burkina Faso
		B2	Rw937	HQ537764	Rwanda
	C		Qv13816	HQ537774	Costa Rica
	D	D1	Qv03841	HQ537768	Costa Rica
		D2	Rw697	HQ537770	Rwanda
HPV68	A	A1	Ref	DQ080079	France
		A2	Qv01017	KC470269	Costa Rica
	B		Qv18016	KC470270	Costa Rica
	C	C1	ME180	FR751039	France
		C2	Qv33015	KC470274	Costa Rica
	D	D1	Qv00677	KC470275	Costa Rica
		D2	Qv30285	KC470276	Costa Rica
	E	E1	Qv17725	KC470277	Costa Rica
	F	F1	Qv25395	KC470279	Costa Rica
		F2	Rw826	KC470281	Rwanda
a NA stands for not available.
