# Supplementary material for: E6/E7 Sequence Diversity of High-Risk Human Papillomaviruses in Two Geographically Isolated Populations of French Guiana
Source: Microorganisms. 2020 Nov 23;8(11):1842. doi: 10.3390/microorganisms8111842 (PMC7700404; doi:10.3390/microorganisms8111842)
Supplement: Supplementary file 1 [file microorganisms-08-01842-s001.zip › supplementary files/Supplementary_Table_3.xlsx]

## Sheet: Supp_Table_1
Supplementary Table 3. HPV16 sequences, classified by villages.
								E6-E7 classification based on sequences and phylogeny
River	Village	ID	Age	Country of birth	Mother tongue	Cytology	Co-infection	Variant	Branch	Class	Lineage	Sublineage
O	Camopi	CCA03	48	Brazil	Portuguese	ASCUS		Reference	European	T350	A	A1
		CCA35	28	French Guiana	Amerindian	LSIL		L83V	European	G350	A	A2
		CCA39	35	French Guiana	Amerindian	ASCUS		L83V	European	G350	A	A2
	Trois Saut	CTS23	25	French Guiana	Amerindian			L83V	European	G350	A	A2
		CTS30	26	French Guiana	Amerindian	LSIL	HPV52	Reference	European	T350	A	A1
		CTS33	26	French Guiana	Amerindian			Reference	European	T350	A	A1
		CTS43	39	French Guiana	Amerindian	ASC-H		L83V	European	G350	A	A2
M	Apatou	CAP31	34	Suriname	Bushinengue			R10I/Q14D/H78Y	African 2		C	C-C1-African type 2-Afr2a
		CAP41	37	Suriname	Bushinengue			R10T/Q14D/H78Y	African 1		B	B-B1-African type 1-Afr1a
	Grand Santi	CGS04	37	Suriname	Bushinengue			Reference	European	T350	A	A1
		CGS57	23	French Guiana	Bushinengue			R10I/Q14D/H78Y	African 2		C	C-C1-African type 2-Afr2a
		CGS64	34	French Guiana	Bushinengue			Reference	European	T350	A	A1
	Papaichton	CPA25	38	French Guiana	Amerindian			Reference	European	T350	A	A1
		CPA79	28	Brazil	Portuguese	ASCUS		R10T/Q14D/H78Y	African 1		B	B-B1-African type 1-Afr1a
	Maripasoula	CMA04	26	Brazil	Portuguese	ASC-H	HPV31, 52	Reference	European	T350	A	A1
		CMA10	29	Brazil	Portuguese			Reference	European	T350	A	A1
	Antecum Pata	PAN07	55	Brazil	Amerindian	LSIL		L83V	European	G350	A	A2
		PAN12	64	French Guiana	Amerindian			R10T/Q14D/H78Y	African 2		B	B-B1-African type 1-Afr1a
Footnotes. O stands for Oyapock; M for Maroni. In the "Cytology" column, only isolates with an abnormal cytology are indicated. ASCUS stands for Atypical Squamous Cells of Unknowned Significance; LSIL for Low grade Squamous Intraepithelial Lesion; ASC-H for Atypical Squamous Cell evocating High grade lesion; HSIL for High grade Squamous Intraepithelial Lesion and GA for Glandular Anomaly.
