# Supplementary material for: E6/E7 Sequence Diversity of High-Risk Human Papillomaviruses in Two Geographically Isolated Populations of French Guiana
Source: Microorganisms. 2020 Nov 23;8(11):1842. doi: 10.3390/microorganisms8111842 (PMC7700404; doi:10.3390/microorganisms8111842)
Supplement: Supplementary file 1 [file microorganisms-08-01842-s001.zip › supplementary files/Supplementary_Table_4.xlsx]

## Sheet: Supp_Table_2
Supplementary Table 4. HPV18 sequences, classified by villages.
River	Village	ID	Age	Country of birth	Mother tongue	Cytology	Co-infection	E6-E7 Lineage
O	Saint Georges	CSA89	43	Brazil	Portuguese			C
	Camopi	CCA54	31	French Guiana	Amerindian			B
	Trois Sauts	CTS07	30	French Guiana	Amerindian			A
		CTS21	33	French Guiana	Amerindian	ASCUS	HPV52	A
		CTS24	31	French Guiana	Amerindian		HPV31	A
		CTS29	33	French Guiana	Amerindian			A
		CTS56	37	French Guiana	Amerindian	LSIL	HPV58	A
M	Apatou	CAP11	46	Suriname	Bushinengue	HSIL		B
		CAP87	29	Suriname	Bushinengue		HPV58	B
		CAP88	50	French Guiana	Bushinengue			B
		CAP100	26	French Guiana	Bushinengue	LSIL		B
	Papaichton	CPA45	55	French Guiana	Bushinengue			B
		CPA52	26	Dominican Rep.	Spanish	ASCUS		B
		CPA69	45	French Guiana	Bushinengue			B
		CPA80	50	French Guiana	Bushinengue		HPV31	B
Footnotes. O stands for Oyapock; M for Maroni. In the "Cytology" column, only isolates with an abnormal cytology are indicated. ASCUS stands for Atypical Squamous Cells of Unknowned Significance; LSIL for Low grade Squamous Intraepithelial Lesion; ASC-H for Atypical Squamous Cell evocating High grade lesion; HSIL for High grade Squamous Intraepithelial Lesion and GA for Glandular Anomaly.
