# Supplementary material for: E6/E7 Sequence Diversity of High-Risk Human Papillomaviruses in Two Geographically Isolated Populations of French Guiana
Source: Microorganisms. 2020 Nov 23;8(11):1842. doi: 10.3390/microorganisms8111842 (PMC7700404; doi:10.3390/microorganisms8111842)
Supplement: Supplementary file 1 [file microorganisms-08-01842-s001.zip › supplementary files/Supplementary_Table_5.xlsx]

## Sheet: Supp_Table_3
Supplementary Table 5. HPV31 sequences, classified by villages.
River	Village	ID	Age	Country of birth	Mother tongue	Cytology	Co-infection	E6-E7 lineage
O	Saint Georges	CSA77	32	Brazil	Portuguese			B
	Camopi	CCA25	32	French Guiana	Amerindian			C
		CCA52	56	French Guiana	Amerindian			C
	Trois Sauts	CTS05	28	French Guiana	Amerindian	HSIL		C
		CTS20	52	French Guiana	Amerindian			B
		CTS24	31	French Guiana	Amerindian		HPV18	B
		CTS37	29	French Guiana	Amerindian			C
		CTS51	38	French Guiana	Amerindian	ASC-H	HPV52	C
		CTS52	29	French Guiana	Amerindian			A
M	Apatou	CAP46	20	French Guiana	Bushinengue	ASCUS	HPV52, 68	C
	Grand Santi	CGS26	24	Suriname	Bushinengue			C
		CGS31	56	Suriname	Bushinengue			C
	Papaïchton	CPA63	39	Dominican Rep.	Spanish	LSIL		A
		CPA73	47	Suriname	Dutch		HPV58	C
		CPA80	50	French Guiana	Bushinengue		HPV18	C
	Maripasoula	CMA04	26	Brazil	Portuguese	ASC-H	HPV16, 52	A
		CMA06	23	Brazil	Portuguese			C
		CMA28	29	French Guiana	Guianese Creole			C
		CMA33	32	Guyana	English	LSIL		C
Footnotes. O stands for Oyapock; M for Maroni. In the "Cytology" column, only isolates with an abnormal cytology are indicated. ASCUS stands for Atypical Squamous Cells of Unknowned Significance; LSIL for Low grade Squamous Intraepithelial Lesion; ASC-H for Atypical Squamous Cell evocating High grade lesion; HSIL for High grade Squamous Intraepithelial Lesion and GA for Glandular Anomaly.
