# Supplementary material for: E6/E7 Sequence Diversity of High-Risk Human Papillomaviruses in Two Geographically Isolated Populations of French Guiana
Source: Microorganisms. 2020 Nov 23;8(11):1842. doi: 10.3390/microorganisms8111842 (PMC7700404; doi:10.3390/microorganisms8111842)
Supplement: Supplementary file 1 [file microorganisms-08-01842-s001.zip › supplementary files/Supplementary_Table_6.xlsx]

## Sheet: Supp_Table_4
Supplementary Table 6. HPV52 sequences, classified by villages.
River	Village	ID	Age	Country of birth	Mother tongue	Cytology	Co-infection	E6-E7 lineage
O	Saint Georges	CSA06	26	Brazil	Portuguese			A
		CSA17	26	French Guiana	Portuguese			D
		CSA51	30	Brazil	Portuguese	ASCUS		A
		CSA67	42	French Guiana	Amerindian	HSIL		A
		CSA84	29	French Guiana	Amerindian			D
	Camopi	CCA11	42	French Guiana	Amerindian			A
		CCA32	41	French Guiana	Amerindian	LSIL		D
	Trois Sauts	CTS08	22	French Guiana	Amerindian			D
		CTS14	33	French Guiana	Amerindian	LSIL		D
		CTS21	33	French Guiana	Amerindian	ASCUS	HPV18	D
		CTS30	26	French Guiana	Amerindian	LSIL	HPV16	D
		CTS35	34	French Guiana	Amerindian			D
		CTS36	53	French Guiana	Amerindian			D
		CTS51	38	French Guiana	Amerindian	ASC-H	HPV31	D
M	Apatou	CAP10	49	Suriname	Bushinengue			A
		CAP46	20	French Guiana	Bushinengue	ASCUS	HPV31, 68	D
		CAP47	55	Suriname	Bushinengue	HSIL & GA	HPV58	A
		CAP58	60	French Guiana	Bushinengue			D
		CAP78	52	French Guiana	Bushinengue			A
		CAP96	22	French Guiana	Bushinengue			D
		CAP113	26	French Guiana	Bushinengue			D
	Papaichton	CPA19	44	French Guiana	Bushinengue			A
		CPA46	58	French Guiana	Bushinengue	ASCUS		D
	Maripasoula	CMA04	26	Brazil	Portuguese	ASC-H	HPV16, 31	A
		CMA37	39	Brazil	Portuguese	ASC-H		A
	Antecum Pata	CAN34	35	French Guiana	Amerindian			D
	Twenke - Taluen	PTW01	30	Suriname	Amerindian	HSIL		C
Footnotes. O stands for Oyapock; M for Maroni. In the "Cytology" column, only isolates with an abnormal cytology are indicated. ASCUS stands for Atypical Squamous Cells of Unknowned Significance; LSIL for Low grade Squamous Intraepithelial Lesion; ASC-H for Atypical Squamous Cell evocating High grade lesion; HSIL for High grade Squamous Intraepithelial Lesion and GA for Glandular Anomaly.
