# Supplementary material for: E6/E7 Sequence Diversity of High-Risk Human Papillomaviruses in Two Geographically Isolated Populations of French Guiana
Source: Microorganisms. 2020 Nov 23;8(11):1842. doi: 10.3390/microorganisms8111842 (PMC7700404; doi:10.3390/microorganisms8111842)
Supplement: Supplementary file 1 [file microorganisms-08-01842-s001.zip › supplementary files/Supplementary_Table_7.xlsx]

## Sheet: Supp_Table_5
Supplementary Table 7. HPV58 sequences, classified by villages.
River	Village	ID	Age	Country of birth	Mother tongue	Cytology	Co-infection	E6-E7 Lineage
O	Saint Georges	CSA13	23	Brazil	Portuguese			C
	Trois Sauts	CTS01	35	French Guiana	Amerindian	ASCUS		A2
		CTS16	35	French Guiana	Amerindian	LSIL		C
		CTS42	34	French Guiana	Amerindian			A2
		CTS56	37	French Guiana	Amerindian	LSIL	HPV18	A2
		CTS60	22	French Guiana	Amerindian	ASCUS		A2
		CTS63	32	French Guiana	Amerindian	ASCUS		A2
		CTS78	29	French Guiana	Amerindian	ASC-H		A2
M	Apatou	CAP47	55	Suriname	Bushinengue	HSIL & GA	HPV52	C
		CAP63	38	French Guiana	Bushinengue			A2
		CAP87	29	Suriname	Bushinengue		HPV18	C
		CAP110	58	Suriname	Bushinengue			C
	Grand Santi	CGS14	26	Suriname	Bushinengue	ASCUS		C
		CGS69	43	Suriname	Bushinengue	ASC-H		C
	Papaichton	CPA73	47	Suriname	Dutch		HPV31	A2
Footnotes. O stands for Oyapock; M for Maroni. In the "Cytology" column, only isolates with an abnormal cytology are indicated. ASCUS stands for Atypical Squamous Cells of Unknowned Significance; LSIL for Low grade Squamous Intraepithelial Lesion; ASC-H for Atypical Squamous Cell evocating High grade lesion; HSIL for High grade Squamous Intraepithelial Lesion and GA for Glandular Anomaly.
