# Supplementary material for: E6/E7 Sequence Diversity of High-Risk Human Papillomaviruses in Two Geographically Isolated Populations of French Guiana
Source: Microorganisms. 2020 Nov 23;8(11):1842. doi: 10.3390/microorganisms8111842 (PMC7700404; doi:10.3390/microorganisms8111842)
Supplement: Supplementary file 1 [file microorganisms-08-01842-s001.zip › supplementary files/Supplementary_Table_8.xlsx]

## Sheet: Supp_Table_6
Supplementary Table 8. HPV68 sequences, classified by villages.
River	Village	ID	Age	Country of Birth	Mother Tongue	Cytology	Co-infection	E6-E7 lineage
O	Camopi	CCA02	22	French Guiana	French			C
	Trois Saut	CTS11	25	French Guiana	Amerindian			C
M	Apatou	CAP16	51	Suriname	Bushinengue			E
		CAP27	64	French Guiana	Bushinengue			A
		CAP42	54	French Guiana	Bushinengue			E
		CAP46	20	French Guiana	Bushinengue	ASCUS	HPV31, 52	A
		CAP59	60	French Guiana	Bushinengue			F
		CAP61	48	French Guiana	Bushinengue			B
		CAP64	39	Suriname	Bushinengue			A
		CAP101	26	Suriname	Bushinengue			A
		CAP108	22	French Guiana	Bushinengue	ASCUS		F
	Grand Santi	CGS47	28	Suriname	Bushinengue	HSIL		B
	Papaïchton	CPA08	42	French Guiana	Bushinengue			A
		CPA18	40	French Guiana	Bushinengue			A
		CPA21	30	French Guiana	Bushinengue			A
		CPA56	61	Suriname	Bushinengue			A
		CPA62	37	French Guiana	Bushinengue			B
		CPA65	49	Suriname	Bushinengue			A
		CPA72	64	French Guiana	Bushinengue			A
	Taluen-Twenke	PTW03	40	Suriname	Amerindian			A
Footnotes. O stands for Oyapock; M for Maroni. In the "Cytology" column, only isolates with an abnormal cytology are indicated. ASCUS stands for Atypical Squamous Cells of Unknowned Significance; LSIL for Low grade Squamous Intraepithelial Lesion; ASC-H for Atypical Squamous Cell evocating High grade lesion; HSIL for High grade Squamous Intraepithelial Lesion and GA for Glandular Anomaly.
